# Supplementary material for: Ratios and Effect Size
Source: J Exp Psychol Anim Learn Cogn. 2017 Aug 14;43(4):388–98. doi: 10.1037/xan0000143 (PMC5628573; doi:10.1037/xan0000143)
Supplement: Supplementary file 1 [file XAN-2017-1364_Supp_Mat.zip]

Archive with 10 entries (10 files):
- Fig3_RscriptAndGraph.html
- Fig4_analyses.html
- Fig4_RawData.txt
- Fig5_analyses.html
- Fig6_RawData.xlsx
- Fig7_rawDataAndScatterplot.xlsx
- RatioGenerator.R
- README.txt
- Fig1_matlab.m
- Fig2_RscriptAndGraph.html
