# Supplementary material for: Ratios and Effect Size
Source: J Exp Psychol Anim Learn Cogn. 2017 Aug 14;43(4):388–98. doi: 10.1037/xan0000143 (PMC5628573; doi:10.1037/xan0000143)
Supplement: Supplementary file 1 [file XAN-2017-1364_Supp_Mat.zip › Fig4_RawData.txt]

Ratio	SD	Partial Eta Squared	Subject	Mean Rate
Kamin	0.1	0.999911704	1	1
Kamin	0.1	0.999890891	2	8
Kamin	0.1	0.999730583	3	15
Kamin	0.1	0.999837401	5	29
Kamin	0.1	0.999970649	6	36
Kamin	0.1	0.999989452	7	43
Kamin	0.1	0.999912024	8	1
Kamin	0.1	0.999898515	9	8
Kamin	0.1	0.999716034	10	15
Kamin	0.1	0.99984767	12	29
Kamin	0.1	0.99996979	13	36
Kamin	0.1	0.999988913	14	43
Kamin	0.1	0.999913044	15	1
Kamin	0.1	0.999885914	16	8
Kamin	0.1	0.999721596	17	15
Kamin	0.1	0.999837223	19	29
Kamin	0.1	0.999971896	20	36
Kamin	0.1	0.999988401	21	43
Kamin	0.1	0.99991522	22	1
Kamin	0.1	0.999877558	23	8
Kamin	0.1	0.99970665	24	15
Kamin	0.1	0.99983689	26	29
Kamin	0.1	0.999969162	27	36
Kamin	0.1	0.999988274	28	43
Kamin	0.1	0.999917501	29	1
Kamin	0.1	0.999898007	30	8
Kamin	0.1	0.999701821	31	15
Kamin	0.1	0.999852821	33	29
Kamin	0.1	0.999971331	34	36
Kamin	0.1	0.999990196	35	43
Kamin	0.1	0.999919498	36	1
Kamin	0.1	0.999883099	37	8
Kamin	0.1	0.999725333	38	15
Kamin	0.1	0.999839956	40	29
Kamin	0.1	0.999972481	41	36
Kamin	0.1	0.999989585	42	43
Kamin	0.1	0.999922271	43	1
Kamin	0.1	0.999896813	44	8
Kamin	0.1	0.999712507	45	15
Kamin	0.1	0.999850518	47	29
Kamin	0.1	0.999973156	48	36
Kamin	0.1	0.99999021	49	43
Kamin	0.1	0.999922982	50	1
Kamin	0.1	0.999899725	51	8
Kamin	0.1	0.999705912	52	15
Kamin	0.1	0.999846098	54	29
Kamin	0.1	0.999969707	55	36
Kamin	0.1	0.999989841	56	43
Kamin	0.2	0.999646734	57	1
Kamin	0.2	0.999563795	58	8
Kamin	0.2	0.998922757	59	15
Kamin	0.2	0.999351475	61	29
Kamin	0.2	0.999882642	62	36
Kamin	0.2	0.99995784	63	43
Kamin	0.2	0.999648646	64	1
Kamin	0.2	0.999593967	65	8
Kamin	0.2	0.998865695	66	15
Kamin	0.2	0.999391121	68	29
Kamin	0.2	0.999879056	69	36
Kamin	0.2	0.999955633	70	43
Kamin	0.2	0.999651986	71	1
Kamin	0.2	0.999543466	72	8
Kamin	0.2	0.998885553	73	15
Kamin	0.2	0.999349604	75	29
Kamin	0.2	0.999887639	76	36
Kamin	0.2	0.999953559	77	43
Kamin	0.2	0.999660993	78	1
Kamin	0.2	0.999510342	79	8
Kamin	0.2	0.998828402	80	15
Kamin	0.2	0.999347777	82	29
Kamin	0.2	0.999876639	83	36
Kamin	0.2	0.999953137	84	43
Kamin	0.2	0.999670083	85	1
Kamin	0.2	0.999592468	86	8
Kamin	0.2	0.99881019	87	15
Kamin	0.2	0.999410876	89	29
Kamin	0.2	0.999885339	90	36
Kamin	0.2	0.999960781	91	43
Kamin	0.2	0.999678029	92	1
Kamin	0.2	0.999532429	93	8
Kamin	0.2	0.998901893	94	15
Kamin	0.2	0.99936091	96	29
Kamin	0.2	0.999889961	97	36
Kamin	0.2	0.999958355	98	43
Kamin	0.2	0.999689168	99	1
Kamin	0.2	0.999587374	100	8
Kamin	0.2	0.998851397	101	15
Kamin	0.2	0.999402543	103	29
Kamin	0.2	0.999892688	104	36
Kamin	0.2	0.999960831	105	43
Kamin	0.2	0.999691826	106	1
Kamin	0.2	0.999598807	107	8
Kamin	0.2	0.998823146	108	15
Kamin	0.2	0.999384869	110	29
Kamin	0.2	0.999878846	111	36
Kamin	0.2	0.999959345	112	43
Kamin	0.3	0.999205017	113	1
Kamin	0.3	0.999019248	114	8
Kamin	0.3	0.99757856	115	15
Kamin	0.3	0.998545228	117	29
Kamin	0.3	0.999736042	118	36
Kamin	0.3	0.999905203	119	43
Kamin	0.3	0.999210713	120	1
Kamin	0.3	0.999086385	121	8
Kamin	0.3	0.997452928	122	15
Kamin	0.3	0.998631212	124	29
Kamin	0.3	0.999727638	125	36
Kamin	0.3	0.999900131	126	43
Kamin	0.3	0.999216575	127	1
Kamin	0.3	0.998972559	128	8
Kamin	0.3	0.997492134	129	15
Kamin	0.3	0.998538427	131	29
Kamin	0.3	0.999747309	132	36
Kamin	0.3	0.999895396	133	43
Kamin	0.3	0.999237496	134	1
Kamin	0.3	0.998898758	135	8
Kamin	0.3	0.997369659	136	15
Kamin	0.3	0.998533218	138	29
Kamin	0.3	0.99972241	139	36
Kamin	0.3	0.999894644	140	43
Kamin	0.3	0.999257894	141	1
Kamin	0.3	0.999084196	142	8
Kamin	0.3	0.997331228	143	15
Kamin	0.3	0.998673729	145	29
Kamin	0.3	0.999742043	146	36
Kamin	0.3	0.999911743	147	43
Kamin	0.3	0.999275678	148	1
Kamin	0.3	0.99894817	149	8
Kamin	0.3	0.997532023	150	15
Kamin	0.3	0.998564699	152	29
Kamin	0.3	0.999752492	153	36
Kamin	0.3	0.999906327	154	43
Kamin	0.3	0.999300841	155	1
Kamin	0.3	0.999072027	156	8
Kamin	0.3	0.997420358	157	15
Kamin	0.3	0.998656979	159	29
Kamin	0.3	0.99975869	160	36
Kamin	0.3	0.999911843	161	43
Kamin	0.3	0.999306386	162	1
Kamin	0.3	0.999097266	163	8
Kamin	0.3	0.997352671	164	15
Kamin	0.3	0.998617229	166	29
Kamin	0.3	0.999727441	167	36
Kamin	0.3	0.999908483	168	43
Pfautz	0.1	0.999975867	169	1
Pfautz	0.1	0.999949218	170	8
Pfautz	0.1	0.999809401	171	15
Pfautz	0.1	0.999781505	173	29
Pfautz	0.1	0.999949017	174	36
Pfautz	0.1	0.999976975	175	43
Pfautz	0.1	0.999975913	176	1
Pfautz	0.1	0.99995287	177	8
Pfautz	0.1	0.999799285	178	15
Pfautz	0.1	0.999795272	180	29
Pfautz	0.1	0.999947534	181	36
Pfautz	0.1	0.999975804	182	43
Pfautz	0.1	0.999976269	183	1
Pfautz	0.1	0.99994701	184	8
Pfautz	0.1	0.999803048	185	15
Pfautz	0.1	0.999781316	187	29
Pfautz	0.1	0.999951162	188	36
Pfautz	0.1	0.999974704	189	43
Pfautz	0.1	0.999976822	190	1
Pfautz	0.1	0.999943119	191	8
Pfautz	0.1	0.999792441	192	15
Pfautz	0.1	0.999780931	194	29
Pfautz	0.1	0.999946437	195	36
Pfautz	0.1	0.99997441	196	43
Pfautz	0.1	0.999977444	197	1
Pfautz	0.1	0.999952571	198	8
Pfautz	0.1	0.999788929	199	15
Pfautz	0.1	0.999802343	201	29
Pfautz	0.1	0.999950191	202	36
Pfautz	0.1	0.999978615	203	43
Pfautz	0.1	0.999978012	204	1
Pfautz	0.1	0.999945666	205	8
Pfautz	0.1	0.999805796	206	15
Pfautz	0.1	0.999784948	208	29
Pfautz	0.1	0.999952189	209	36
Pfautz	0.1	0.999977269	210	43
Pfautz	0.1	0.999978762	211	1
Pfautz	0.1	0.999952055	212	8
Pfautz	0.1	0.999796702	213	15
Pfautz	0.1	0.999799204	215	29
Pfautz	0.1	0.999953335	216	36
Pfautz	0.1	0.999978644	217	43
Pfautz	0.1	0.999978965	218	1
Pfautz	0.1	0.99995339	219	8
Pfautz	0.1	0.999792092	220	15
Pfautz	0.1	0.999793192	222	29
Pfautz	0.1	0.999947365	223	36
Pfautz	0.1	0.99997784	224	43
Pfautz	0.2	0.999903418	225	1
Pfautz	0.2	0.99979672	226	8
Pfautz	0.2	0.999237402	227	15
Pfautz	0.2	0.999128602	229	29
Pfautz	0.2	0.999796251	230	36
Pfautz	0.2	0.999907947	231	43
Pfautz	0.2	0.99990361	232	1
Pfautz	0.2	0.999811614	233	8
Pfautz	0.2	0.999198392	234	15
Pfautz	0.2	0.999181602	236	29
Pfautz	0.2	0.99979009	237	36
Pfautz	0.2	0.999903185	238	43
Pfautz	0.2	0.999905145	239	1
Pfautz	0.2	0.999788121	240	8
Pfautz	0.2	0.999211098	241	15
Pfautz	0.2	0.999126491	243	29
Pfautz	0.2	0.999804758	244	36
Pfautz	0.2	0.999898789	245	43
Pfautz	0.2	0.999907275	246	1
Pfautz	0.2	0.999772665	247	8
Pfautz	0.2	0.999170351	248	15
Pfautz	0.2	0.999124526	250	29
Pfautz	0.2	0.99978585	251	36
Pfautz	0.2	0.999897735	252	43
Pfautz	0.2	0.999909745	253	1
Pfautz	0.2	0.999810418	254	8
Pfautz	0.2	0.999156681	255	15
Pfautz	0.2	0.999209328	257	29
Pfautz	0.2	0.999800846	258	36
Pfautz	0.2	0.999914495	259	43
Pfautz	0.2	0.999912092	260	1
Pfautz	0.2	0.999782712	261	8
Pfautz	0.2	0.999223485	262	15
Pfautz	0.2	0.999141361	264	29
Pfautz	0.2	0.999808872	265	36
Pfautz	0.2	0.999909107	266	43
Pfautz	0.2	0.999915078	267	1
Pfautz	0.2	0.999808356	268	8
Pfautz	0.2	0.999187574	269	15
Pfautz	0.2	0.999197782	271	29
Pfautz	0.2	0.999813393	272	36
Pfautz	0.2	0.999914593	273	43
Pfautz	0.2	0.999915875	274	1
Pfautz	0.2	0.999813525	275	8
Pfautz	0.2	0.999168022	276	15
Pfautz	0.2	0.999173457	278	29
Pfautz	0.2	0.999789533	279	36
Pfautz	0.2	0.99991137	280	43
Pfautz	0.3	0.999782588	281	1
Pfautz	0.3	0.999542329	282	8
Pfautz	0.3	0.998284357	283	15
Pfautz	0.3	0.998045984	285	29
Pfautz	0.3	0.999542017	286	36
Pfautz	0.3	0.999792996	287	43
Pfautz	0.3	0.999783039	288	1
Pfautz	0.3	0.999576471	289	8
Pfautz	0.3	0.998199909	290	15
Pfautz	0.3	0.998160509	292	29
Pfautz	0.3	0.999527649	293	36
Pfautz	0.3	0.999782111	294	43
Pfautz	0.3	0.999786738	295	1
Pfautz	0.3	0.999523502	296	8
Pfautz	0.3	0.998223208	297	15
Pfautz	0.3	0.99803822	299	29
Pfautz	0.3	0.99956099	300	36
Pfautz	0.3	0.999772225	301	43
Pfautz	0.3	0.999791347	302	1
Pfautz	0.3	0.999488977	303	8
Pfautz	0.3	0.998135381	304	15
Pfautz	0.3	0.998032846	306	29
Pfautz	0.3	0.999518439	307	36
Pfautz	0.3	0.99977013	308	43
Pfautz	0.3	0.999796861	309	1
Pfautz	0.3	0.999573779	310	8
Pfautz	0.3	0.998105496	311	15
Pfautz	0.3	0.998221595	313	29
Pfautz	0.3	0.999552133	314	36
Pfautz	0.3	0.999807703	315	43
Pfautz	0.3	0.999802316	316	1
Pfautz	0.3	0.999511268	317	8
Pfautz	0.3	0.998254197	318	15
Pfautz	0.3	0.998072403	320	29
Pfautz	0.3	0.99957026	321	36
Pfautz	0.3	0.999795566	322	43
Pfautz	0.3	0.999808999	323	1
Pfautz	0.3	0.999569149	324	8
Pfautz	0.3	0.998174503	325	15
Pfautz	0.3	0.998197901	327	29
Pfautz	0.3	0.999580295	328	36
Pfautz	0.3	0.999807879	329	43
Pfautz	0.3	0.999810759	330	1
Pfautz	0.3	0.999580388	331	8
Pfautz	0.3	0.998128049	332	15
Pfautz	0.3	0.998142595	334	29
Pfautz	0.3	0.999526667	335	36
Pfautz	0.3	0.999800614	336	43
