# Supplementary material for: Ratios and Effect Size
Source: J Exp Psychol Anim Learn Cogn. 2017 Aug 14;43(4):388–98. doi: 10.1037/xan0000143 (PMC5628573; doi:10.1037/xan0000143)
Supplement: Supplementary file 1 [file XAN-2017-1364_Supp_Mat.zip › Fig6_RawData.xlsx]

## Sheet: BeforeAfter_peta
		peta
	experiment	Before	After	Diff	zero	AggletonRatio	Rank
	1	0.153212	0.222427	0.069215	0	0.184259	6
	2	0.700962	0.699734	-0.00122724	0	-0.000876167	9
	3	0.134245	0.133868	-0.000377194	0	-0.00140685	10
	4	0.195817	0.196335	0.000518543	0	0.0013223	10
	5	0.467281	0.544474	0.0771931	0	0.0762962	9
	6	0.299822	0.488038	0.188217	0	0.238896	7
	7	0.378686	0.492983	0.114297	0	0.131124	9
	8	0.00373555	0.05793	0.0541945	0	0.878845	2
	9	4.3305e-05	0.0791597	0.0791164	0	0.998906	1
	10	0.0268134	0.166505	0.139692	0	0.722599	3
	11	0.00904633	0.110001	0.100955	0	0.848021	2
	median	0.153212	0.196335	0.0771931	0	0.184259
	IQR	0.321324	0.368576	0.0802693	0	0.746501
	mean	0.215424	0.290132	0.0747085	0	0.370726
	90% CI	0.122662	0.120683	0.0328245	0	0.217517
	SEM	0.068302	0.0671997	0.0182776	0	0.12112
t =		4.08743	16.707			3.06082
df =		10				10
p =		0.00218819				0.0120276
pE2		0.625567				0.483702
					Corrected	Uncorrected	Difference
			Uncorrected		0.215424
			Corrected			0.290132
			Difference				0.0747085
