# Supplementary material for: Ratios and Effect Size
Source: J Exp Psychol Anim Learn Cogn. 2017 Aug 14;43(4):388–98. doi: 10.1037/xan0000143 (PMC5628573; doi:10.1037/xan0000143)
Supplement: Supplementary file 1 [file XAN-2017-1364_Supp_Mat.zip › Fig7_rawDataAndScatterplot.xlsx]

## Sheet: BiasBenefitRatio (4)
		Sensory preconditioning						Sucrose/saline bias
		peta^2 before	peta^2 after	Kamin peta^2	Pfautz			Sucrose	Saline	Kamin flavour bias	Pfautz
		0.153212	0.222427	0.59213	0.31118		-0.177129	14.7063	21.0375	0.411436	-0.430514
		0.700962	0.699734	0.499562	-0.00175387		0.00869565	7.25	7.125	0.504348	0.0172414
		0.134245	0.133868	0.499297	-0.00281766		0.0780856	13.375	11.4375	0.539043	0.14486
		0.195817	0.196335	0.500661	0.00264111		0.0691824	11.3	9.9	0.533019	0.123894
		0.467281	0.544474	0.538148	0.141775		0.205882	13.7	9	0.603524	0.343066
		0.299822	0.488038	0.619448	0.38566		0.423077	7.4	3	0.711538	0.594595
		0.378686	0.492983	0.565562	0.231848		0.339056	18.4	9.1	0.669091	0.505435
		0.00373555	0.05793	0.939422	0.935516		0.790795	4.7	0.5	0.903846	0.893617
		4.3305e-05	0.0791597	0.999453	0.999453		0.863905	6.8	0.5	0.931507	0.926471
		0.0268134	0.166505	0.861299	0.838964		0.932773	20	0.7	0.966184	0.965
		0.00904633	0.110001	0.924011	0.917761		0.944444	31.2	0.89	0.972266	0.971474
			r =	0.910958	0.807187
	mean	0.215424	0.290132	0.685363	0.432748			13.5301	6.65364	0.704164	0.459558
	t	4.08743
	df	10
	p	0.00218819
	peta	0.625567
		WSt
	t =	4.08743
	df =	10
	p =	0.00218819
	pE2	0.625567
