# Supplementary material for: Ratios and Effect Size
Source: J Exp Psychol Anim Learn Cogn. 2017 Aug 14;43(4):388–98. doi: 10.1037/xan0000143 (PMC5628573; doi:10.1037/xan0000143)
Supplement: Supplementary file 1 [file XAN-2017-1364_Supp_Mat.zip › RatioGenerator.R]

# Derived from Kamin011216.R
# 2016 December 1
# 
# Uses Kamin's ratio: a/(a+b) - you can easily change to one of the other formulae 
# a = CS rate
# b = preCS rate
# 
# Reponse rate normal distributions vary freely and COULD dip to below zero. 
# which would give freaky ratios >1 and <0 [wtf?!]
# to avoid this, mean ratios are not less than one and their SDs = .3
#
# 'range()' is used to check that no negatives values are 
# included in normal distributions. 
#
# >>>> 
# >>>> SET UP STUFF
# >>>> 

Ss = 500 # rnorm's number of synthetic rats
SD = .1 # rnorm's standard deviation - change if you want to
seedNo = 9 # sets random seed so that rnorm gives consistent results each run :)
set.seed(seedNo) # sets random seed so that rnorm gives consistent results each run :)
bRate = 22 # e.g., preCS rate - change if you want to
require(MBESS) # for peta^2 computation


# >>>> 
# >>>> OVERVIEW OF STEPS
# >>>> 

# 1. Generates normal distributions and a/(a+b) ratios. Computes some summary statistics for normal distribution and ratios
# 2. Compare ratios to µ using one-sample t & compute peta^2 with confidence intervals. 
#     -> 'mirror image comparisons, or
#     -> ANOVA with 'distance from µ' and '>/< µ' as BS variables
# 3. Compare'next-door neighbours' with between-Ss ts & compute peta^2 with confidence intervals.
# 4. Export dataframe .csv files.


# 1. Generates normal distributions and a/(a+b) ratios. Computes some summary statistics for normal distribution and ratios

r0 = rnorm(Ss,1,SD) # normal a-rates with mean = 1 and SD = 'SD'
r1 = rnorm(Ss,8,SD)
r2 = rnorm(Ss,15,SD)
r3 = rnorm(Ss,22,SD)
r4 = rnorm(Ss,29,SD)
r5 = rnorm(Ss,36,SD)
r6 = rnorm(Ss,43,SD)

KmR_r0 = r0/(r0 + bRate) # Kamin ratio for each member of the vector
KmR_r1 = r1/(r1 + bRate)
KmR_r2 = r2/(r2 + bRate)
KmR_r3 = r3/(r3 + bRate)
KmR_r4 = r4/(r4 + bRate)
KmR_r5 = r5/(r5 + bRate)
KmR_r6 = r6/(r6 + bRate)

SEM_KmR_r0 = sqrt(var(KmR_r0)/length(KmR_r0)) # SEM of each Kamin ratio...
SEM_KmR_r1 = sqrt(var(KmR_r1)/length(KmR_r1)) # Note: Variances are for the SAMPLE 
SEM_KmR_r2 = sqrt(var(KmR_r2)/length(KmR_r2))
SEM_KmR_r3 = sqrt(var(KmR_r3)/length(KmR_r3))
SEM_KmR_r4 = sqrt(var(KmR_r4)/length(KmR_r4))
SEM_KmR_r5 = sqrt(var(KmR_r5)/length(KmR_r5))
SEM_KmR_r6 = sqrt(var(KmR_r6)/length(KmR_r6))

# 2. Compare ratios to µ using one-sample t & compute peta^2 with confidence intervals. 

OneSmplT_r0 = t.test(KmR_r0, mu = .5) # variable for t that we can reference t from for computing EC CIs
#
peta2_OneSmplT_r0 = OneSmplT_r0$statistic^2/(OneSmplT_r0$statistic^2+OneSmplT_r0$parameter) # peta2
Lims <- conf.limits.ncf(F.value = (OneSmplT_r0$statistic * OneSmplT_r0$statistic), conf.level = 0.90, df.1 <- 1, df.2 <- length(KmR_r0)-1) 
Lower.lim_r0 <- Lims$Lower.Limit/(Lims$Lower.Limit + df.1 + df.2 + 1) 
Upper.lim_r0 <- Lims$Upper.Limit/(Lims$Upper.Limit + df.1 + df.2 + 1) 

OneSmplT_r1 = t.test(KmR_r1, mu = .5)
#
peta2_OneSmplT_r1 = OneSmplT_r1$statistic^2/(OneSmplT_r1$statistic^2+OneSmplT_r1$parameter) # peta2
Lims <- conf.limits.ncf(F.value = (OneSmplT_r1$statistic * OneSmplT_r1$statistic), conf.level = 0.90, df.1 <- 1, df.2 <- length(KmR_r1)-1) 
Lower.lim_r1 <- Lims$Lower.Limit/(Lims$Lower.Limit + df.1 + df.2 + 1) 
Upper.lim_r1 <- Lims$Upper.Limit/(Lims$Upper.Limit + df.1 + df.2 + 1) 

OneSmplT_r2 = t.test(KmR_r2, mu = .5)
#
peta2_OneSmplT_r2 = OneSmplT_r2$statistic^2/(OneSmplT_r2$statistic^2+OneSmplT_r2$parameter) # peta2
Lims <- conf.limits.ncf(F.value = (OneSmplT_r2$statistic * OneSmplT_r2$statistic), conf.level = 0.90, df.1 <- 1, df.2 <- length(KmR_r2)-1)  
Lower.lim_r2 <- Lims$Lower.Limit/(Lims$Lower.Limit + df.1 + df.2 + 1) 
Upper.lim_r2 <- Lims$Upper.Limit/(Lims$Upper.Limit + df.1 + df.2 + 1) 

OneSmplT_r3 = t.test(KmR_r3, mu = .5)
#
peta2_OneSmplT_r3 = OneSmplT_r3$statistic^2/(OneSmplT_r3$statistic^2+OneSmplT_r3$parameter) # peta2
Lims <- conf.limits.ncf(F.value = (OneSmplT_r3$statistic * OneSmplT_r3$statistic), conf.level = 0.90, df.1 <- 1, df.2 <- length(KmR_r3)-1) 
Lower.lim_r3 <- Lims$Lower.Limit/(Lims$Lower.Limit + df.1 + df.2 + 1) 
Upper.lim_r3 <- Lims$Upper.Limit/(Lims$Upper.Limit + df.1 + df.2 + 1) 

OneSmplT_r4 = t.test(KmR_r4, mu = .5)
#
peta2_OneSmplT_r4 = OneSmplT_r4$statistic^2/(OneSmplT_r4$statistic^2+OneSmplT_r4$parameter) # peta2
Lims <- conf.limits.ncf(F.value = (OneSmplT_r4$statistic * OneSmplT_r4$statistic), conf.level = 0.90, df.1 <- 1, df.2 <- length(KmR_r4)-1) 
Lower.lim_r4 <- Lims$Lower.Limit/(Lims$Lower.Limit + df.1 + df.2 + 1) 
Upper.lim_r4 <- Lims$Upper.Limit/(Lims$Upper.Limit + df.1 + df.2 + 1) 

OneSmplT_r5 = t.test(KmR_r5, mu = .5)
#
peta2_OneSmplT_r5 = OneSmplT_r5$statistic^2/(OneSmplT_r5$statistic^2+OneSmplT_r5$parameter) # peta2
Lims <- conf.limits.ncf(F.value = (OneSmplT_r5$statistic * OneSmplT_r5$statistic), conf.level = 0.90, df.1 <- 1, df.2 <- length(KmR_r5)-1) 
Lower.lim_r5 <- Lims$Lower.Limit/(Lims$Lower.Limit + df.1 + df.2 + 1) 
Upper.lim_r5 <- Lims$Upper.Limit/(Lims$Upper.Limit + df.1 + df.2 + 1) 

OneSmplT_r6 = t.test(KmR_r6, mu = .5)
#
peta2_OneSmplT_r6 = OneSmplT_r6$statistic^2/(OneSmplT_r6$statistic^2+OneSmplT_r6$parameter) # peta2
Lims <- conf.limits.ncf(F.value = (OneSmplT_r6$statistic * OneSmplT_r6$statistic), conf.level = 0.90, df.1 <- 1, df.2 <- length(KmR_r6)-1) 
Lower.lim_r6 <- Lims$Lower.Limit/(Lims$Lower.Limit + df.1 + df.2 + 1) 
Upper.lim_r6 <- Lims$Upper.Limit/(Lims$Upper.Limit + df.1 + df.2 + 1) 

# 3. Compare'next-door neighbours' with between-Ss ts & compute peta^2 with confidence intervals.

Next1_0 = t.test(KmR_r1, KmR_r0, var.eq=T) 
#
peta2_Next1_0 = Next1_0$statistic^2/(Next1_0$statistic^2+Next1_0$parameter) # peta2
Lims <- conf.limits.ncf(F.value = (Next1_0$statistic * Next1_0$statistic), conf.level = 0.90, df.1 <- 1, df.2 <- (length(KmR_r1)+length(KmR_r0))-2) 
Lower.lim_Next1_0 <- Lims$Lower.Limit/(Lims$Lower.Limit + df.1 + df.2 + 1) 
Upper.lim_Next1_0 <- Lims$Upper.Limit/(Lims$Upper.Limit + df.1 + df.2 + 1) 

Next2_1 = t.test(KmR_r2, KmR_r1, var.eq=T) 
#
peta2_Next2_1 = Next2_1$statistic^2/(Next2_1$statistic^2+Next2_1$parameter) # peta2
Lims <- conf.limits.ncf(F.value = (Next2_1$statistic * Next2_1$statistic), conf.level = 0.90, df.1 <- 1, df.2 <- (length(KmR_r2)+length(KmR_r1))-2) 
Lower.lim_Next2_1 <- Lims$Lower.Limit/(Lims$Lower.Limit + df.1 + df.2 + 1) 
Upper.lim_Next2_1 <- Lims$Upper.Limit/(Lims$Upper.Limit + df.1 + df.2 + 1) 

Next3_2 = t.test(KmR_r3, KmR_r2, var.eq=T)
#
peta2_Next3_2 = Next3_2$statistic^2/(Next3_2$statistic^2+Next3_2$parameter) # peta2
Lims <- conf.limits.ncf(F.value = (Next3_2$statistic * Next3_2$statistic), conf.level = 0.90, df.1 <- 1, df.2 <- (length(KmR_r3)+length(KmR_r2))-2) 
Lower.lim_Next3_2 <- Lims$Lower.Limit/(Lims$Lower.Limit + df.1 + df.2 + 1) 
Upper.lim_Next3_2 <- Lims$Upper.Limit/(Lims$Upper.Limit + df.1 + df.2 + 1) 

Next4_3 = t.test(KmR_r4, KmR_r3, var.eq=T) 
#
peta2_Next4_3 = Next4_3$statistic^2/(Next4_3$statistic^2+Next4_3$parameter) # peta2
Lims <- conf.limits.ncf(F.value = (Next4_3$statistic * Next4_3$statistic), conf.level = 0.90, df.1 <- 1, df.2 <- (length(KmR_r4)+length(KmR_r3))-2) 
Lower.lim_Next4_3 <- Lims$Lower.Limit/(Lims$Lower.Limit + df.1 + df.2 + 1) 
Upper.lim_Next4_3 <- Lims$Upper.Limit/(Lims$Upper.Limit + df.1 + df.2 + 1) 

Next5_4 = t.test(KmR_r5, KmR_r4, var.eq=T) 
#
peta2_Next5_4 = Next5_4$statistic^2/(Next5_4$statistic^2+Next5_4$parameter) # peta2
Lims <- conf.limits.ncf(F.value = (Next5_4$statistic * Next5_4$statistic), conf.level = 0.90, df.1 <- 1, df.2 <- (length(KmR_r5)+length(KmR_r4))-2) 
Lower.lim_Next5_4 <- Lims$Lower.Limit/(Lims$Lower.Limit + df.1 + df.2 + 1) 
Upper.lim_Next5_4 <- Lims$Upper.Limit/(Lims$Upper.Limit + df.1 + df.2 + 1) 

Next6_5 = t.test(KmR_r6, KmR_r5, var.eq=T) 
#
peta2_Next6_5 = Next6_5$statistic^2/(Next6_5$statistic^2+Next6_5$parameter) # peta2
Lims <- conf.limits.ncf(F.value = (Next6_5$statistic * Next6_5$statistic), conf.level = 0.90, df.1 <- 1, df.2 <- (length(KmR_r6)+length(KmR_r5))-2) 
Lower.lim_Next6_5 <- Lims$Lower.Limit/(Lims$Lower.Limit + df.1 + df.2 + 1) 
Upper.lim_Next6_5 <- Lims$Upper.Limit/(Lims$Upper.Limit + df.1 + df.2 + 1) 

# 4. Export dataframe .csv files.

# t detection for one-sample t, re. µ = .5
OneSmplT_r0_labels <- c(
  "Method",
  "Name of data",
  "Mean rnorm",
  "Range rnorm (lower)",
  "Range rnorm (upper)",
  "mean of data set",
  "SEM",
  "t",
  "degrees of freedom",
  "p", 
  "peta^2",
  "Lower peta^2 90% CI",
  "Upper peta^2 90% CI")
                       
OneSmplT_r0_stuff <- c(
  OneSmplT_r0$method,
  OneSmplT_r0$data.name,
  mean(r0),
  range(r0),
  OneSmplT_r0$estimate, 
  SEM_KmR_r0,
  OneSmplT_r0$statistic,
  OneSmplT_r0$parameter,
  OneSmplT_r0$p.value, 
  peta2_OneSmplT_r0, 
  Lower.lim_r0, 
  Upper.lim_r0)

OneSmplT_r1_stuff <- c(
  OneSmplT_r1$method,
  OneSmplT_r1$data.name,
  mean(r1),
  range(r1),
  OneSmplT_r1$estimate, 
  SEM_KmR_r1,
  OneSmplT_r1$statistic,
  OneSmplT_r1$parameter,OneSmplT_r1$p.value, 
  peta2_OneSmplT_r1, 
  Lower.lim_r1, 
  Upper.lim_r1)

OneSmplT_r2_stuff <- c(
  OneSmplT_r2$method,
  OneSmplT_r2$data.name,
  mean(r2),
  range(r2),
  OneSmplT_r2$estimate, 
  SEM_KmR_r2,
  OneSmplT_r2$statistic,
  OneSmplT_r2$parameter,
  OneSmplT_r2$p.value, 
  peta2_OneSmplT_r2, 
  Lower.lim_r2, 
  Upper.lim_r2)

OneSmplT_r3_stuff <- c(
  OneSmplT_r3$method,
  OneSmplT_r3$data.name,
  mean(r3),
  range(r3),
  OneSmplT_r3$estimate, 
  SEM_KmR_r3,
  OneSmplT_r3$statistic,
  OneSmplT_r3$parameter,
  OneSmplT_r3$p.value, 
  peta2_OneSmplT_r3,
  Lower.lim_r3, 
  Upper.lim_r3)

OneSmplT_r4_stuff <- c(
  OneSmplT_r4$method,
  OneSmplT_r4$data.name,
  mean(r4),
  range(r4),
  OneSmplT_r4$estimate, 
  SEM_KmR_r4,
  OneSmplT_r4$statistic,
  OneSmplT_r4$parameter,
  OneSmplT_r4$p.value, 
  peta2_OneSmplT_r4, 
  Lower.lim_r4, 
  Upper.lim_r4)

OneSmplT_r5_stuff <- c(
  OneSmplT_r5$method,
  OneSmplT_r5$data.name,
  mean(r5),
  range(r5),
  OneSmplT_r5$estimate, 
  SEM_KmR_r5,
  OneSmplT_r5$statistic,
  OneSmplT_r5$parameter,
  OneSmplT_r5$p.value, 
  peta2_OneSmplT_r5, 
  Lower.lim_r5, 
  Upper.lim_r5)

OneSmplT_r6_stuff <- c(
  OneSmplT_r6$method,
  OneSmplT_r6$data.name,
  mean(r6),
  range(r6),
  OneSmplT_r6$estimate, 
  SEM_KmR_r6,
  OneSmplT_r6$statistic,
  OneSmplT_r6$parameter,
  OneSmplT_r6$p.value, 
  peta2_OneSmplT_r6, 
  Lower.lim_r6, 
  Upper.lim_r6)

OneSmplT_dataframe <- data.frame(
  OneSmplT_r0_labels,
  OneSmplT_r0_stuff, 
  OneSmplT_r1_stuff,
  OneSmplT_r2_stuff,
  OneSmplT_r3_stuff,
  OneSmplT_r4_stuff,
  OneSmplT_r5_stuff,
  OneSmplT_r6_stuff)

OneSmplT_JustPeta <- data.frame(
  peta2_OneSmplT_r0, 
  peta2_OneSmplT_r1, 
  peta2_OneSmplT_r2, 
  peta2_OneSmplT_r3, 
  peta2_OneSmplT_r4, 
  peta2_OneSmplT_r5,
  peta2_OneSmplT_r6) # Just the peta^2 to speed up ANOVAs

write.csv(OneSmplT_dataframe, paste0("OneSmplT_SeedNo", seedNo, "_sd", SD,".csv"))
write.csv(OneSmplT_JustPeta, paste0("OneSmplT_JustPeta_SeedNo", seedNo, "_sd", SD,".csv"))

# >>>>>>>>>>>>>>>>>>>>>>>>

# t detection for two-sample ts on 'next-door neighbours'
# mean, t, peta2 [note SEMs are in the next block up]

Next_stuff_labels <- c(
  "Method",
  "Name of data1",
  "mean of data set 1",
  "mean of data set 2",
  "t",
  "degrees of freedom",
  "p", 
  "peta^2",
  "Lower peta^2 90% CI",
  "Upper peta^2 90% CI")

Next1_0_stuff <- c(
  Next1_0$method,
  Next1_0$data.name,
  Next1_0$estimate,
  Next1_0$statistic,
  Next1_0$parameter,
  Next1_0$p.value,
  peta2_Next1_0,
  Lower.lim_Next1_0,
  Upper.lim_Next1_0)

Next2_1_stuff <- c(
  Next2_1$method,
  Next2_1$data.name,
  Next2_1$estimate,
  Next2_1$statistic,
  Next2_1$parameter,
  Next2_1$p.value,
  peta2_Next2_1,
  Lower.lim_Next2_1,
  Upper.lim_Next2_1)

Next3_2_stuff <- c(
  Next3_2$method,
  Next3_2$data.name,
  Next3_2$estimate,
  Next3_2$statistic,
  Next3_2$parameter,
  Next3_2$p.value,
  peta2_Next3_2,
  Lower.lim_Next3_2,
  Upper.lim_Next3_2)

Next4_3_stuff <- c(
  Next4_3$method,
  Next4_3$data.name,
  Next4_3$estimate,
  Next4_3$statistic,
  Next4_3$parameter,
  Next4_3$p.value,
  peta2_Next4_3,
  Lower.lim_Next4_3,
  Upper.lim_Next4_3)

Next5_4_stuff <- c(
  Next5_4$method,
  Next5_4$data.name,
  Next5_4$estimate,
  Next5_4$statistic,
  Next5_4$parameter,
  Next5_4$p.value,
  peta2_Next5_4,
  Lower.lim_Next5_4,
  Upper.lim_Next5_4)

Next6_5_stuff <- c(
  Next6_5$method,
  Next6_5$data.name,
  Next6_5$estimate,
  Next6_5$statistic,
  Next6_5$parameter,
  Next6_5$p.value,
  peta2_Next6_5,
  Lower.lim_Next6_5,
  Upper.lim_Next6_5)

Next_dataframe <- data.frame(
  Next_stuff_labels,
  Next1_0_stuff, 
  Next2_1_stuff,
  Next3_2_stuff,
  Next4_3_stuff,
  Next5_4_stuff,
  Next6_5_stuff)

Next_JustPeta <- data.frame(
  peta2_Next1_0,
  peta2_Next2_1,
  peta2_Next3_2,
  peta2_Next4_3,
  peta2_Next5_4,
  peta2_Next6_5) # Just the peta^2 to speed up ANOVAs

write.csv(Next_dataframe, paste0("Next_SeedNo", seedNo, "_sd", SD,".csv"))
write.csv(Next_JustPeta, paste0("Next_JustPeta_SeedNo", seedNo, "_sd", SD,".csv"))

# This scatterplot explains the better peta^2 at the 
# elevated end of the ratios: The variability is much lower

ratios7 <- data.frame(KmR_r0, KmR_r1, KmR_r2, KmR_r3, KmR_r4, KmR_r5, KmR_r6)
require(extrafont) # loads extra non-Helvetica fonts

pdf(paste0("Kamin_Seed", seedNo, "_sd", SD,".pdf"), family="Gill Sans MT" , height = 8, width = 12)
#pdf("KaminRatios.pdf", family="Gill Sans MT" , height = 8, width = 12) # I *think* this goes BEFORE 'plot' | dev.off() after 'plot'
par(mfrow =c(1,1), # arrange graph panels
    oma = c(4,1,2,2), # outer margins (BLRT)
    mar = c(4,5,0,2), # inner margins (BLRT),
    bty = 'n') # bty values: n, o, 7, |, c, u, ]
D_xlimlo = 0
D_xlimhi = 1
stripchart(
  ylim = c(D_xlimlo,D_xlimhi),
  ratios7, 
  vertical = T,
  method = 'jitter',
  jitter = 1.5,
  cex = .5,
  pch = 16,
  col = rainbow(7),
  xlab = "Mean rnorm value",
  ylab = "Ratio",
  cex.lab = 2, # axis label font
  cex.axis = 2 # axis scale font
)
dev.off() # Turn off device driver (to flush output to PDF)
