# Supplementary material for: Ratios and Effect Size
Source: J Exp Psychol Anim Learn Cogn. 2017 Aug 14;43(4):388–98. doi: 10.1037/xan0000143 (PMC5628573; doi:10.1037/xan0000143)
Supplement: Supplementary file 1 [file XAN-2017-1364_Supp_Mat.zip › README.txt]

Notes from Jasper Robinson
Monday, 30 January 2017


Here's a list of the supplemental materials for 'Ratios & Effect Size' and some reasons you might want to look at them:

*/SupplementalMaterial/RatioGenerator.R
	This is the R script that I used this to generate the ratio data. This will generate Kamin ratios for SD = .1 with the random seed, '9' - you should be able to change things like that if you want to run.

*/SupplementalMaterial/Fig1_matlab.m
	It's the Matlab code for the figure so you'll need Matlab to open it. 

	You can also click on the axes for options to restrict the range of a-values (CS rates) and/or b-values (Pre-CS rates). This will redraw the surface plot and allow you to see 'slices' through the surface plot. There's no new information when you do this but it's quite helpful to get a feel for each ratio's properties. 

	You should be able to click on each surface plot, freely rotate it and admire the view from new angles. 

*/SupplementalMaterial/Fig2_RscriptAndGraph.html
	R script for the figure. Probably less useful than 'RatioGenerator.R'

*/SupplementalMaterial/Fig3_RscriptAndGraph.html
	R script for the figure. Probably less useful than 'RatioGenerator.R'

*/SupplementalMaterial/Fig4_analyses.html
	Output from Jasp (great, free statistics software https://jasp-stats.org). ANOVA and Bayes ANOVA. 

*/SupplementalMaterial/Fig4_RawData.txt
	Data from all the variants of 'RatioGenerator.R'. Used in the analysis in the file 'Fig4_analyses.html'.

*/SupplementalMaterial/Fig5_analyses.html
	Output from Jasp (great, free statistics software https://jasp-stats.org). ANOVA and Bayes ANOVA. 

*/SupplementalMaterial/Fig6_RawData.xlsx
	MS Excel file of the raw data, graph for the figure

*/SupplementalMaterial/Fig7_rawDataAndScatterplot.xlsx
	MS Excel file of the raw data, graph for the figure

*/SupplementalMaterial/README.txt
	Too late - you're already looking at it!
