# Supplementary material for: Ratios and Effect Size
Source: J Exp Psychol Anim Learn Cogn. 2017 Aug 14;43(4):388–98. doi: 10.1037/xan0000143 (PMC5628573; doi:10.1037/xan0000143)
Supplement: Supplementary file 1 [file XAN-2017-1364_Supp_Mat.zip › Fig1_matlab.m]

%% Discrimination Ratio Functions
% 2 x 2 matrix for four different discrimination ratio functions
% _Jasper Robinson_
% _2017 Jan 17_
%% Code set up

[a, b] = meshgrid(0:1:10, 0:1:10); % make the data series for all ratios
 
set(0,'defaultAxesFontName', 'Helvetica')
fontsize = 16; % Fontsize variable
 
%% Surfaceplot code
figure('Color',[1,1,1]); % new figure window with white background

K = a./(a + b); % Kamin
subplot(2, 2, 1);
surf(a, b, K)
box on
title('Kamin')
% xlabel('CS rate','FontSize',20)
ylabel('Pre-CS rate','FontSize',20)
zlabel('Ratio','FontSize',30)
set(gca,'FontSize',fontsize)
 
G = b./(a + b); % Goldstein/Redhead
subplot(2, 2, 2); 
surf(a, b, G)
box on
title('Redhead')
xlabel('CS rate','FontSize',20)
% ylabel('Pre-CS rate','FontSize',20)
zlabel('')
set(gca,'FontSize',fontsize)
 
A = (a -b)./(a + b); % Aggleton
subplot(2, 2, 3); 
surf(a, b, A)
box on
title('Ennaceur')
% xlabel('CS rate','FontSize',20)
ylabel('Pre-CS rate','FontSize',20)
zlabel('Ratio','FontSize',30)
set(gca,'FontSize',fontsize)

% Figure caption in bottom left
%text('Parent',subplot3,'String','Figure 1','Position',[0 90 0]);
 
P = (b-a)./b; % Pfautz
subplot(2, 2, 4); 
surf(a, b, P)
box on
title('Pfautz')
xlabel('CS rate')
% ylabel('Pre-CS rate','FontSize',20)
zlabel('')
set(gca,'FontSize',fontsize)
 
colormap(gray); % make the plots gray
